# Supplementary material for: Molecular detection of exosomal miRNAs of blood serum for prognosis of colorectal cancer
Source: Sci Rep. 2024 Apr 17;14:8902. doi: 10.1038/s41598-024-58536-3 (PMC11024162; doi:10.1038/s41598-024-58536-3)
Supplement: Supplementary file 1 — Supplementary Information 1. [file 41598_2024_58536_MOESM1_ESM.xlsx]

## Sheet: Sheet1
annotation of total RNA
Pie chart showing summary of annotation of total RNA unique reads with percentages of several RNA classes detected in dataset
Types	HE	CRC-II	CRC-III	CRC-IV	AVRAGE
total	1	1	1	1	1
known_miRNA	0.0148	0.0165333	0.0172333	0.0152	0.0159417
rRNA	0.0362667	0.0350667	0.0358	0.0361333	0.0358167
tRNA	0.00186667	0.00193333	0.00216667	0.0019	0.00196667
snRNA	0.0159	0.0154667	0.0159667	0.0164333	0.0159417
snoRNA	0.0036	0.0035	0.00353333	0.00343333	0.00351667
repeat	0.0895333	0.0965667	0.1	0.0953667	0.0953667
novel_miRNA	5e-05	0.000133333	0.0001	0.0001	9.58333e-05
exon:+	0.618733	0.599267	0.595233	0.606933	0.605042
exon:-	0.0198667	0.0204667	0.0213	0.0208667	0.020625
intron:+	0.1096	0.118133	0.115033	0.111433	0.11355
intron:-	0.0621	0.0618333	0.0624	0.0623	0.0621583
other	0.0277	0.0311333	0.0312667	0.03	0.030025
