# Supplementary material for: Molecular detection of exosomal miRNAs of blood serum for prognosis of colorectal cancer
Source: Sci Rep. 2024 Apr 17;14:8902. doi: 10.1038/s41598-024-58536-3 (PMC11024162; doi:10.1038/s41598-024-58536-3)
Supplement: Supplementary file 2 — Supplementary Information 2. [file 41598_2024_58536_MOESM2_ESM.xlsx]

## Sheet: Sheet1
miRNAs length distribution
Length distribution of exosomal miRNAs sequences in control and CRC groups (II,III and IV) library
Length	Control	CRC II	CRC III	CRC IV
18	30411.3	84864	29548	33782.7
19	33324.3	95728	34046.3	40844.3
20	50689.7	135936	52871	66224
21	72396.7	201629	101855	111022
22	116823	299771	175804	198070
23	154312	318827	190120	226440
24	230276	391534	261786	321259
25	406056	584669	451403	540591
26	419508	555364	471093	525131
27	451439	540676	500710	524235
28	985982	1.00445e+06	1.01763e+06	1032191
29	1.05223e+06	1080661	1.17217e+06	1.09356e+06
