# Supplementary material for: Molecular detection of exosomal miRNAs of blood serum for prognosis of colorectal cancer
Source: Sci Rep. 2024 Apr 17;14:8902. doi: 10.1038/s41598-024-58536-3 (PMC11024162; doi:10.1038/s41598-024-58536-3)
Supplement: Supplementary file 3 — Supplementary Information 3. [file 41598_2024_58536_MOESM3_ESM.xlsx]

## Sheet: Control_G_1_G_2_G_3.venn.result
miRNAs Venn diagram data
Venn diagram representing shared known miRNAs identified in each CRC group as well as healthy control
Item	Subset	Control	G_1	G_2	G_3
hsa-miR-4676-3p	v0110_29	0	1	1	0
hsa-miR-6837-3p	v0110_29	0	1	1	0
hsa-miR-1255b-5p	v0110_29	0	1	1	0
hsa-let-7b-3p	v0110_29	0	1	1	0
hsa-miR-4661-5p	v0110_29	0	1	1	0
hsa-miR-4504	v0110_29	0	1	1	0
hsa-miR-338-3p	v0110_29	0	1	1	0
hsa-miR-483-5p	v0110_29	0	1	1	0
hsa-miR-598-3p	v0110_29	0	1	1	0
hsa-miR-4435	v0110_29	0	1	1	0
hsa-miR-3065-5p	v0110_29	0	1	1	0
novel_7	v0110_29	0	1	1	0
hsa-miR-3605-3p	v0110_29	0	1	1	0
hsa-miR-378a-5p	v0110_29	0	1	1	0
hsa-miR-618	v0110_29	0	1	1	0
hsa-miR-7976	v0110_29	0	1	1	0
hsa-miR-3909	v0110_29	0	1	1	0
hsa-miR-301a-5p	v0110_29	0	1	1	0
hsa-miR-24-1-5p	v0110_29	0	1	1	0
hsa-miR-2355-3p	v0110_29	0	1	1	0
hsa-miR-6770-3p	v0110_29	0	1	1	0
hsa-miR-1288-3p	v0110_29	0	1	1	0
hsa-miR-4659b-3p	v0110_29	0	1	1	0
hsa-miR-582-5p	v0110_29	0	1	1	0
hsa-miR-505-5p	v0110_29	0	1	1	0
hsa-miR-1304-5p	v0110_29	0	1	1	0
novel_15	v0110_29	0	1	1	0
novel_3	v0110_29	0	1	1	0
hsa-miR-29b-2-5p	v0110_29	0	1	1	0
hsa-miR-379-3p	v0111_33	0	1	1	1
hsa-miR-556-5p	v0111_33	0	1	1	1
hsa-miR-548j-3p	v0111_33	0	1	1	1
hsa-miR-6873-3p	v0111_33	0	1	1	1
hsa-miR-125a-3p	v0111_33	0	1	1	1
hsa-miR-1268a	v0111_33	0	1	1	1
hsa-miR-7704	v0111_33	0	1	1	1
hsa-miR-4473	v0111_33	0	1	1	1
hsa-miR-382-3p	v0111_33	0	1	1	1
hsa-miR-136-5p	v0111_33	0	1	1	1
hsa-miR-6843-3p	v0111_33	0	1	1	1
hsa-miR-6852-5p	v0111_33	0	1	1	1
hsa-miR-335-5p	v0111_33	0	1	1	1
hsa-miR-6515-5p	v0111_33	0	1	1	1
hsa-miR-181c-3p	v0111_33	0	1	1	1
hsa-miR-1307-5p	v0111_33	0	1	1	1
hsa-miR-494-3p	v0111_33	0	1	1	1
hsa-miR-6741-3p	v0111_33	0	1	1	1
hsa-miR-96-5p	v0111_33	0	1	1	1
hsa-miR-10399-5p	v0111_33	0	1	1	1
hsa-miR-758-3p	v0111_33	0	1	1	1
hsa-miR-425-3p	v0111_33	0	1	1	1
hsa-miR-454-5p	v0111_33	0	1	1	1
hsa-miR-1287-5p	v0111_33	0	1	1	1
hsa-miR-483-3p	v0111_33	0	1	1	1
hsa-miR-877-5p	v0111_33	0	1	1	1
hsa-miR-3605-5p	v0111_33	0	1	1	1
novel_17	v0111_33	0	1	1	1
novel_6	v0111_33	0	1	1	1
hsa-miR-10399-3p	v0111_33	0	1	1	1
hsa-miR-21-3p	v0111_33	0	1	1	1
hsa-miR-6721-5p	v0111_33	0	1	1	1
hsa-miR-374a-3p	v0111_33	0	1	1	1
hsa-miR-5189-5p	v0001_50	0	0	0	1
hsa-miR-5006-5p	v0001_50	0	0	0	1
hsa-miR-329-5p	v0001_50	0	0	0	1
hsa-miR-5010-5p	v0001_50	0	0	0	1
hsa-miR-371b-5p	v0001_50	0	0	0	1
hsa-miR-329-3p	v0001_50	0	0	0	1
hsa-miR-6763-5p	v0001_50	0	0	0	1
hsa-miR-147b-3p	v0001_50	0	0	0	1
hsa-miR-660-3p	v0001_50	0	0	0	1
hsa-miR-1304-3p	v0001_50	0	0	0	1
hsa-miR-532-3p	v0001_50	0	0	0	1
hsa-miR-30d-3p	v0001_50	0	0	0	1
hsa-miR-17-3p	v0001_50	0	0	0	1
hsa-miR-1185-5p	v0001_50	0	0	0	1
hsa-miR-196a-5p	v0001_50	0	0	0	1
hsa-miR-4786-5p	v0001_50	0	0	0	1
hsa-miR-656-3p	v0001_50	0	0	0	1
hsa-miR-377-5p	v0001_50	0	0	0	1
hsa-miR-302a-5p	v0001_50	0	0	0	1
hsa-miR-122-3p	v0001_50	0	0	0	1
hsa-miR-1185-1-3p	v0001_50	0	0	0	1
hsa-miR-122b-5p	v0001_50	0	0	0	1
hsa-miR-371a-3p	v0001_50	0	0	0	1
hsa-miR-376b-5p	v0001_50	0	0	0	1
hsa-miR-203a-5p	v0001_50	0	0	0	1
hsa-let-7g-3p	v0001_50	0	0	0	1
hsa-miR-509-3-5p	v0001_50	0	0	0	1
hsa-miR-579-5p	v0001_50	0	0	0	1
hsa-miR-187-3p	v0001_50	0	0	0	1
hsa-miR-6514-5p	v0001_50	0	0	0	1
novel_21	v0001_50	0	0	0	1
hsa-miR-1-5p	v0001_50	0	0	0	1
hsa-miR-523-3p	v0001_50	0	0	0	1
hsa-miR-7855-5p	v0001_50	0	0	0	1
hsa-miR-4511	v0001_50	0	0	0	1
hsa-miR-455-3p	v0001_50	0	0	0	1
hsa-miR-3157-3p	v0001_50	0	0	0	1
hsa-miR-337-3p	v0001_50	0	0	0	1
hsa-miR-378i	v0001_50	0	0	0	1
hsa-miR-5192	v0001_50	0	0	0	1
novel_12	v0001_50	0	0	0	1
novel_8	v0001_50	0	0	0	1
hsa-miR-376c-5p	v0001_50	0	0	0	1
hsa-miR-548u	v0001_50	0	0	0	1
hsa-miR-374b-3p	v0001_50	0	0	0	1
hsa-miR-1197	v0001_50	0	0	0	1
hsa-miR-1303	v0001_50	0	0	0	1
novel_14	v0001_50	0	0	0	1
hsa-miR-585-3p	v0001_50	0	0	0	1
hsa-miR-4781-3p	v0001_50	0	0	0	1
hsa-miR-23b-5p	v0011_11	0	0	1	1
hsa-miR-542-3p	v0011_11	0	0	1	1
hsa-miR-548e-3p	v0011_11	0	0	1	1
hsa-miR-642a-3p	v0011_11	0	0	1	1
hsa-miR-18a-5p	v0011_11	0	0	1	1
hsa-miR-6503-3p	v0011_11	0	0	1	1
hsa-miR-642b-5p	v0011_11	0	0	1	1
hsa-miR-183-3p	v0011_11	0	0	1	1
hsa-miR-331-3p	v0011_11	0	0	1	1
hsa-miR-203b-3p	v0011_11	0	0	1	1
hsa-miR-20b-5p	v0011_11	0	0	1	1
hsa-miR-4775	v0010_57	0	0	1	0
hsa-miR-4649-5p	v0010_57	0	0	1	0
hsa-miR-501-5p	v0010_57	0	0	1	0
hsa-miR-548a-3p	v0010_57	0	0	1	0
hsa-miR-653-5p	v0010_57	0	0	1	0
hsa-miR-1228-5p	v0010_57	0	0	1	0
hsa-miR-605-5p	v0010_57	0	0	1	0
hsa-miR-664b-5p	v0010_57	0	0	1	0
hsa-miR-380-5p	v0010_57	0	0	1	0
hsa-miR-4638-5p	v0010_57	0	0	1	0
hsa-miR-3928-3p	v0010_57	0	0	1	0
hsa-miR-29c-3p	v0010_57	0	0	1	0
hsa-miR-668-3p	v0010_57	0	0	1	0
hsa-miR-1910-5p	v0010_57	0	0	1	0
hsa-miR-4709-5p	v0010_57	0	0	1	0
hsa-miR-7856-5p	v0010_57	0	0	1	0
hsa-miR-4659a-3p	v0010_57	0	0	1	0
hsa-miR-3200-5p	v0010_57	0	0	1	0
hsa-miR-362-5p	v0010_57	0	0	1	0
hsa-miR-10b-3p	v0010_57	0	0	1	0
hsa-miR-181c-5p	v0010_57	0	0	1	0
hsa-miR-154-5p	v0010_57	0	0	1	0
hsa-miR-1247-3p	v0010_57	0	0	1	0
hsa-miR-4659b-5p	v0010_57	0	0	1	0
hsa-miR-5698	v0010_57	0	0	1	0
hsa-miR-7110-3p	v0010_57	0	0	1	0
hsa-miR-1226-3p	v0010_57	0	0	1	0
hsa-miR-4796-5p	v0010_57	0	0	1	0
hsa-miR-487b-5p	v0010_57	0	0	1	0
hsa-miR-151b	v0010_57	0	0	1	0
hsa-miR-3679-5p	v0010_57	0	0	1	0
hsa-miR-296-3p	v0010_57	0	0	1	0
hsa-miR-181b-2-3p	v0010_57	0	0	1	0
hsa-miR-4654	v0010_57	0	0	1	0
hsa-miR-337-5p	v0010_57	0	0	1	0
hsa-miR-3192-5p	v0010_57	0	0	1	0
hsa-miR-421	v0010_57	0	0	1	0
hsa-miR-664a-3p	v0010_57	0	0	1	0
hsa-miR-2277-5p	v0010_57	0	0	1	0
hsa-miR-3940-3p	v0010_57	0	0	1	0
hsa-miR-934	v0010_57	0	0	1	0
hsa-miR-6859-5p	v0010_57	0	0	1	0
hsa-miR-6821-5p	v0010_57	0	0	1	0
hsa-miR-3664-3p	v0010_57	0	0	1	0
hsa-miR-491-3p	v0010_57	0	0	1	0
hsa-miR-3681-5p	v0010_57	0	0	1	0
hsa-miR-197-5p	v0010_57	0	0	1	0
hsa-miR-1262	v0010_57	0	0	1	0
hsa-miR-605-3p	v0010_57	0	0	1	0
hsa-miR-92a-1-5p	v0010_57	0	0	1	0
novel_19	v0010_57	0	0	1	0
hsa-miR-622	v0010_57	0	0	1	0
hsa-miR-10401-3p	v0010_57	0	0	1	0
novel_10	v0010_57	0	0	1	0
novel_16	v0010_57	0	0	1	0
hsa-miR-204-3p	v0010_57	0	0	1	0
hsa-miR-6780a-5p	v0010_57	0	0	1	0
hsa-miR-3913-5p	v0101_15	0	1	0	1
hsa-miR-2682-5p	v0101_15	0	1	0	1
hsa-miR-539-3p	v0101_15	0	1	0	1
hsa-miR-3150b-3p	v0101_15	0	1	0	1
hsa-miR-148b-5p	v0101_15	0	1	0	1
hsa-miR-576-5p	v0101_15	0	1	0	1
hsa-miR-365a-3p	v0101_15	0	1	0	1
hsa-miR-1285-3p	v0101_15	0	1	0	1
hsa-miR-3913-3p	v0101_15	0	1	0	1
hsa-miR-4485-3p	v0101_15	0	1	0	1
hsa-miR-548am-3p	v0101_15	0	1	0	1
hsa-miR-3150a-5p	v0101_15	0	1	0	1
novel_11	v0101_15	0	1	0	1
hsa-miR-23a-5p	v0101_15	0	1	0	1
hsa-miR-1273h-5p	v0101_15	0	1	0	1
hsa-miR-5094	v0100_47	0	1	0	0
hsa-miR-5683	v0100_47	0	1	0	0
hsa-miR-3938	v0100_47	0	1	0	0
hsa-miR-5588-5p	v0100_47	0	1	0	0
hsa-miR-1296-5p	v0100_47	0	1	0	0
hsa-miR-4755-3p	v0100_47	0	1	0	0
hsa-miR-1258	v0100_47	0	1	0	0
hsa-miR-7849-3p	v0100_47	0	1	0	0
hsa-miR-34b-3p	v0100_47	0	1	0	0
hsa-miR-3617-5p	v0100_47	0	1	0	0
hsa-miR-6842-5p	v0100_47	0	1	0	0
hsa-miR-6884-5p	v0100_47	0	1	0	0
hsa-miR-222-5p	v0100_47	0	1	0	0
hsa-miR-518f-5p	v0100_47	0	1	0	0
hsa-miR-4466	v0100_47	0	1	0	0
hsa-miR-877-3p	v0100_47	0	1	0	0
hsa-miR-671-5p	v0100_47	0	1	0	0
hsa-miR-628-5p	v0100_47	0	1	0	0
hsa-miR-548ar-3p	v0100_47	0	1	0	0
novel_18	v0100_47	0	1	0	0
hsa-miR-548ac	v0100_47	0	1	0	0
hsa-miR-552-3p	v0100_47	0	1	0	0
hsa-miR-12132	v0100_47	0	1	0	0
hsa-miR-10397-3p	v0100_47	0	1	0	0
novel_20	v0100_47	0	1	0	0
hsa-miR-8485	v0100_47	0	1	0	0
hsa-miR-146a-3p	v0100_47	0	1	0	0
hsa-miR-323a-5p	v0100_47	0	1	0	0
hsa-miR-4759	v0100_47	0	1	0	0
hsa-miR-744-3p	v0100_47	0	1	0	0
hsa-miR-431-3p	v0100_47	0	1	0	0
hsa-miR-3151-5p	v0100_47	0	1	0	0
hsa-miR-4755-5p	v0100_47	0	1	0	0
hsa-miR-3620-5p	v0100_47	0	1	0	0
hsa-miR-26a-1-3p	v0100_47	0	1	0	0
hsa-miR-508-3p	v0100_47	0	1	0	0
hsa-miR-4725-5p	v0100_47	0	1	0	0
hsa-miR-4489	v0100_47	0	1	0	0
hsa-miR-570-5p	v0100_47	0	1	0	0
hsa-miR-1260b	v0100_47	0	1	0	0
hsa-miR-412-5p	v0100_47	0	1	0	0
hsa-miR-6861-5p	v0100_47	0	1	0	0
novel_13	v0100_47	0	1	0	0
novel_9	v0100_47	0	1	0	0
hsa-miR-6806-3p	v0100_47	0	1	0	0
hsa-miR-526a-5p	v0100_47	0	1	0	0
hsa-miR-6514-3p	v0100_47	0	1	0	0
hsa-miR-378c	v1111_306	1	1	1	1
hsa-miR-495-3p	v1111_306	1	1	1	1
hsa-miR-576-3p	v1111_306	1	1	1	1
hsa-miR-34c-5p	v1111_306	1	1	1	1
hsa-miR-219a-2-3p	v1111_306	1	1	1	1
hsa-miR-103b	v1111_306	1	1	1	1
hsa-miR-432-5p	v1111_306	1	1	1	1
hsa-miR-486-5p	v1111_306	1	1	1	1
hsa-miR-339-5p	v1111_306	1	1	1	1
hsa-miR-145-3p	v1111_306	1	1	1	1
hsa-miR-1292-5p	v1111_306	1	1	1	1
hsa-miR-4446-3p	v1111_306	1	1	1	1
hsa-let-7i-5p	v1111_306	1	1	1	1
hsa-miR-335-3p	v1111_306	1	1	1	1
hsa-miR-32-5p	v1111_306	1	1	1	1
hsa-miR-106b-5p	v1111_306	1	1	1	1
hsa-miR-101-3p	v1111_306	1	1	1	1
hsa-miR-450b-5p	v1111_306	1	1	1	1
hsa-miR-382-5p	v1111_306	1	1	1	1
hsa-miR-122b-3p	v1111_306	1	1	1	1
hsa-miR-4326	v1111_306	1	1	1	1
hsa-miR-143-5p	v1111_306	1	1	1	1
hsa-miR-99b-5p	v1111_306	1	1	1	1
hsa-miR-375-3p	v1111_306	1	1	1	1
hsa-miR-30e-3p	v1111_306	1	1	1	1
hsa-miR-16-2-3p	v1111_306	1	1	1	1
hsa-miR-206	v1111_306	1	1	1	1
hsa-miR-221-3p	v1111_306	1	1	1	1
hsa-miR-320c	v1111_306	1	1	1	1
hsa-miR-320b	v1111_306	1	1	1	1
hsa-miR-370-3p	v1111_306	1	1	1	1
hsa-miR-27b-3p	v1111_306	1	1	1	1
hsa-let-7g-5p	v1111_306	1	1	1	1
hsa-miR-625-3p	v1111_306	1	1	1	1
hsa-miR-195-3p	v1111_306	1	1	1	1
hsa-miR-139-3p	v1111_306	1	1	1	1
hsa-miR-25-3p	v1111_306	1	1	1	1
hsa-miR-433-3p	v1111_306	1	1	1	1
hsa-miR-455-5p	v1111_306	1	1	1	1
hsa-miR-660-5p	v1111_306	1	1	1	1
hsa-miR-493-3p	v1111_306	1	1	1	1
hsa-miR-148a-5p	v1111_306	1	1	1	1
hsa-miR-532-5p	v1111_306	1	1	1	1
hsa-miR-30a-5p	v1111_306	1	1	1	1
hsa-miR-122-5p	v1111_306	1	1	1	1
hsa-miR-7706	v1111_306	1	1	1	1
hsa-miR-369-5p	v1111_306	1	1	1	1
hsa-miR-342-3p	v1111_306	1	1	1	1
hsa-miR-939-5p	v1111_306	1	1	1	1
hsa-miR-411-5p	v1111_306	1	1	1	1
hsa-miR-450a-5p	v1111_306	1	1	1	1
hsa-miR-485-5p	v1111_306	1	1	1	1
hsa-miR-27a-3p	v1111_306	1	1	1	1
hsa-miR-4746-5p	v1111_306	1	1	1	1
hsa-miR-543	v1111_306	1	1	1	1
hsa-miR-214-5p	v1111_306	1	1	1	1
hsa-miR-431-5p	v1111_306	1	1	1	1
hsa-miR-150-3p	v1111_306	1	1	1	1
hsa-miR-3158-5p	v1111_306	1	1	1	1
hsa-miR-223-3p	v1111_306	1	1	1	1
hsa-miR-140-5p	v1111_306	1	1	1	1
hsa-let-7d-5p	v1111_306	1	1	1	1
hsa-miR-181a-5p	v1111_306	1	1	1	1
hsa-miR-183-5p	v1111_306	1	1	1	1
hsa-let-7a-3p	v1111_306	1	1	1	1
hsa-miR-516b-5p	v1111_306	1	1	1	1
hsa-miR-126-3p	v1111_306	1	1	1	1
hsa-miR-4508	v1111_306	1	1	1	1
hsa-miR-582-3p	v1111_306	1	1	1	1
hsa-miR-125a-5p	v1111_306	1	1	1	1
hsa-miR-218-5p	v1111_306	1	1	1	1
hsa-miR-1843	v1111_306	1	1	1	1
hsa-miR-484	v1111_306	1	1	1	1
hsa-miR-204-5p	v1111_306	1	1	1	1
hsa-miR-92a-3p	v1111_306	1	1	1	1
hsa-miR-182-5p	v1111_306	1	1	1	1
hsa-miR-1224-5p	v1111_306	1	1	1	1
hsa-miR-664a-5p	v1111_306	1	1	1	1
hsa-miR-511-5p	v1111_306	1	1	1	1
hsa-miR-629-5p	v1111_306	1	1	1	1
hsa-miR-500a-3p	v1111_306	1	1	1	1
hsa-miR-7-1-3p	v1111_306	1	1	1	1
hsa-miR-133a-5p	v1111_306	1	1	1	1
hsa-miR-199b-5p	v1111_306	1	1	1	1
hsa-miR-374a-5p	v1111_306	1	1	1	1
hsa-miR-130b-5p	v1111_306	1	1	1	1
hsa-miR-365a-5p	v1111_306	1	1	1	1
hsa-miR-151a-5p	v1111_306	1	1	1	1
hsa-miR-654-5p	v1111_306	1	1	1	1
hsa-miR-379-5p	v1111_306	1	1	1	1
hsa-miR-129-5p	v1111_306	1	1	1	1
hsa-miR-24-3p	v1111_306	1	1	1	1
hsa-miR-340-3p	v1111_306	1	1	1	1
hsa-miR-1307-3p	v1111_306	1	1	1	1
hsa-miR-6529-5p	v1111_306	1	1	1	1
hsa-miR-3184-5p	v1111_306	1	1	1	1
hsa-miR-1246	v1111_306	1	1	1	1
hsa-miR-548ah-3p	v1111_306	1	1	1	1
hsa-miR-501-3p	v1111_306	1	1	1	1
hsa-miR-29b-3p	v1111_306	1	1	1	1
hsa-miR-4433b-5p	v1111_306	1	1	1	1
hsa-miR-11401	v1111_306	1	1	1	1
hsa-miR-11400	v1111_306	1	1	1	1
hsa-miR-1180-3p	v1111_306	1	1	1	1
hsa-miR-152-3p	v1111_306	1	1	1	1
hsa-miR-328-3p	v1111_306	1	1	1	1
hsa-miR-30c-5p	v1111_306	1	1	1	1
hsa-miR-15b-3p	v1111_306	1	1	1	1
hsa-miR-219b-5p	v1111_306	1	1	1	1
hsa-miR-16-5p	v1111_306	1	1	1	1
hsa-miR-191-3p	v1111_306	1	1	1	1
hsa-miR-374b-5p	v1111_306	1	1	1	1
hsa-miR-505-3p	v1111_306	1	1	1	1
hsa-miR-127-3p	v1111_306	1	1	1	1
hsa-miR-136-3p	v1111_306	1	1	1	1
hsa-miR-30e-5p	v1111_306	1	1	1	1
hsa-miR-200a-5p	v1111_306	1	1	1	1
hsa-miR-363-3p	v1111_306	1	1	1	1
hsa-miR-381-3p	v1111_306	1	1	1	1
hsa-miR-100-5p	v1111_306	1	1	1	1
hsa-let-7c-5p	v1111_306	1	1	1	1
hsa-miR-22-5p	v1111_306	1	1	1	1
hsa-miR-185-5p	v1111_306	1	1	1	1
hsa-miR-195-5p	v1111_306	1	1	1	1
hsa-miR-219a-1-3p	v1111_306	1	1	1	1
hsa-miR-142-5p	v1111_306	1	1	1	1
hsa-miR-30b-5p	v1111_306	1	1	1	1
hsa-miR-342-5p	v1111_306	1	1	1	1
hsa-miR-21-5p	v1111_306	1	1	1	1
hsa-miR-199a-5p	v1111_306	1	1	1	1
hsa-miR-486-3p	v1111_306	1	1	1	1
hsa-miR-144-5p	v1111_306	1	1	1	1
hsa-miR-361-5p	v1111_306	1	1	1	1
hsa-miR-34a-5p	v1111_306	1	1	1	1
hsa-miR-145-5p	v1111_306	1	1	1	1
hsa-miR-186-5p	v1111_306	1	1	1	1
hsa-miR-548az-5p	v1111_306	1	1	1	1
hsa-miR-20a-5p	v1111_306	1	1	1	1
hsa-miR-106b-3p	v1111_306	1	1	1	1
hsa-miR-485-3p	v1111_306	1	1	1	1
hsa-miR-425-5p	v1111_306	1	1	1	1
hsa-miR-125b-5p	v1111_306	1	1	1	1
hsa-miR-378d	v1111_306	1	1	1	1
hsa-miR-17-5p	v1111_306	1	1	1	1
hsa-miR-24-2-5p	v1111_306	1	1	1	1
hsa-miR-193a-5p	v1111_306	1	1	1	1
hsa-miR-214-3p	v1111_306	1	1	1	1
hsa-miR-6842-3p	v1111_306	1	1	1	1
hsa-miR-641	v1111_306	1	1	1	1
hsa-miR-331-5p	v1111_306	1	1	1	1
hsa-miR-760	v1111_306	1	1	1	1
hsa-miR-615-3p	v1111_306	1	1	1	1
hsa-miR-409-3p	v1111_306	1	1	1	1
hsa-miR-1273h-3p	v1111_306	1	1	1	1
hsa-miR-423-5p	v1111_306	1	1	1	1
hsa-miR-181d-5p	v1111_306	1	1	1	1
hsa-miR-29c-5p	v1111_306	1	1	1	1
hsa-miR-221-5p	v1111_306	1	1	1	1
hsa-miR-98-5p	v1111_306	1	1	1	1
hsa-let-7d-3p	v1111_306	1	1	1	1
hsa-miR-181a-3p	v1111_306	1	1	1	1
hsa-miR-492	v1111_306	1	1	1	1
hsa-miR-134-5p	v1111_306	1	1	1	1
hsa-miR-200c-3p	v1111_306	1	1	1	1
hsa-miR-132-5p	v1111_306	1	1	1	1
hsa-miR-9-3p	v1111_306	1	1	1	1
hsa-miR-625-5p	v1111_306	1	1	1	1
hsa-miR-4433b-3p	v1111_306	1	1	1	1
hsa-miR-6772-3p	v1111_306	1	1	1	1
hsa-miR-659-5p	v1111_306	1	1	1	1
hsa-miR-99a-5p	v1111_306	1	1	1	1
hsa-miR-7-5p	v1111_306	1	1	1	1
hsa-miR-652-3p	v1111_306	1	1	1	1
hsa-miR-429	v1111_306	1	1	1	1
hsa-miR-194-5p	v1111_306	1	1	1	1
hsa-miR-584-5p	v1111_306	1	1	1	1
hsa-miR-941	v1111_306	1	1	1	1
hsa-miR-769-5p	v1111_306	1	1	1	1
hsa-miR-23b-3p	v1111_306	1	1	1	1
hsa-miR-424-3p	v1111_306	1	1	1	1
hsa-miR-3120-3p	v1111_306	1	1	1	1
hsa-miR-3074-5p	v1111_306	1	1	1	1
hsa-miR-203b-5p	v1111_306	1	1	1	1
hsa-miR-708-3p	v1111_306	1	1	1	1
hsa-miR-497-5p	v1111_306	1	1	1	1
hsa-miR-371b-3p	v1111_306	1	1	1	1
hsa-miR-1908-5p	v1111_306	1	1	1	1
hsa-miR-330-3p	v1111_306	1	1	1	1
hsa-miR-10b-5p	v1111_306	1	1	1	1
hsa-miR-146b-5p	v1111_306	1	1	1	1
hsa-miR-654-3p	v1111_306	1	1	1	1
hsa-miR-205-5p	v1111_306	1	1	1	1
hsa-miR-3158-3p	v1111_306	1	1	1	1
hsa-miR-10a-5p	v1111_306	1	1	1	1
hsa-miR-3529-3p	v1111_306	1	1	1	1
hsa-let-7b-5p	v1111_306	1	1	1	1
hsa-miR-3614-5p	v1111_306	1	1	1	1
hsa-miR-3184-3p	v1111_306	1	1	1	1
hsa-miR-339-3p	v1111_306	1	1	1	1
hsa-miR-192-5p	v1111_306	1	1	1	1
hsa-miR-548o-3p	v1111_306	1	1	1	1
hsa-miR-671-3p	v1111_306	1	1	1	1
hsa-miR-28-3p	v1111_306	1	1	1	1
hsa-miR-4433a-5p	v1111_306	1	1	1	1
hsa-let-7f-5p	v1111_306	1	1	1	1
hsa-miR-126-5p	v1111_306	1	1	1	1
hsa-miR-184	v1111_306	1	1	1	1
hsa-miR-548j-5p	v1111_306	1	1	1	1
hsa-let-7e-5p	v1111_306	1	1	1	1
hsa-miR-3615	v1111_306	1	1	1	1
hsa-miR-1299	v1111_306	1	1	1	1
hsa-miR-4433a-3p	v1111_306	1	1	1	1
hsa-miR-1291	v1111_306	1	1	1	1
hsa-miR-1294	v1111_306	1	1	1	1
hsa-miR-452-5p	v1111_306	1	1	1	1
hsa-miR-200b-3p	v1111_306	1	1	1	1
hsa-miR-19b-3p	v1111_306	1	1	1	1
hsa-miR-6716-3p	v1111_306	1	1	1	1
hsa-miR-27a-5p	v1111_306	1	1	1	1
hsa-miR-215-5p	v1111_306	1	1	1	1
hsa-miR-23a-3p	v1111_306	1	1	1	1
hsa-miR-363-5p	v1111_306	1	1	1	1
hsa-miR-103a-3p	v1111_306	1	1	1	1
hsa-miR-2110	v1111_306	1	1	1	1
hsa-miR-150-5p	v1111_306	1	1	1	1
hsa-miR-30a-3p	v1111_306	1	1	1	1
hsa-miR-143-3p	v1111_306	1	1	1	1
hsa-miR-22-3p	v1111_306	1	1	1	1
hsa-miR-26b-5p	v1111_306	1	1	1	1
hsa-miR-107	v1111_306	1	1	1	1
hsa-miR-185-3p	v1111_306	1	1	1	1
hsa-miR-223-5p	v1111_306	1	1	1	1
hsa-miR-140-3p	v1111_306	1	1	1	1
hsa-miR-374c-3p	v1111_306	1	1	1	1
hsa-miR-199a-3p	v1111_306	1	1	1	1
hsa-miR-30d-5p	v1111_306	1	1	1	1
hsa-miR-361-3p	v1111_306	1	1	1	1
hsa-miR-92b-3p	v1111_306	1	1	1	1
hsa-miR-27b-5p	v1111_306	1	1	1	1
hsa-miR-181a-2-3p	v1111_306	1	1	1	1
hsa-miR-196b-5p	v1111_306	1	1	1	1
hsa-miR-139-5p	v1111_306	1	1	1	1
hsa-miR-889-3p	v1111_306	1	1	1	1
hsa-miR-125b-2-3p	v1111_306	1	1	1	1
hsa-miR-493-5p	v1111_306	1	1	1	1
hsa-miR-148a-3p	v1111_306	1	1	1	1
hsa-miR-15b-5p	v1111_306	1	1	1	1
hsa-miR-744-5p	v1111_306	1	1	1	1
hsa-miR-26a-5p	v1111_306	1	1	1	1
hsa-miR-93-5p	v1111_306	1	1	1	1
hsa-miR-574-5p	v1111_306	1	1	1	1
hsa-miR-29a-3p	v1111_306	1	1	1	1
hsa-miR-148b-3p	v1111_306	1	1	1	1
hsa-miR-411-3p	v1111_306	1	1	1	1
hsa-miR-320a-3p	v1111_306	1	1	1	1
hsa-miR-6516-3p	v1111_306	1	1	1	1
hsa-miR-146a-5p	v1111_306	1	1	1	1
hsa-miR-589-5p	v1111_306	1	1	1	1
hsa-miR-133a-3p	v1111_306	1	1	1	1
hsa-miR-423-3p	v1111_306	1	1	1	1
hsa-miR-200a-3p	v1111_306	1	1	1	1
hsa-miR-138-5p	v1111_306	1	1	1	1
hsa-miR-323a-3p	v1111_306	1	1	1	1
hsa-miR-224-5p	v1111_306	1	1	1	1
hsa-miR-7848-3p	v1111_306	1	1	1	1
hsa-miR-132-3p	v1111_306	1	1	1	1
hsa-miR-203a-3p	v1111_306	1	1	1	1
hsa-miR-28-5p	v1111_306	1	1	1	1
hsa-miR-99b-3p	v1111_306	1	1	1	1
hsa-miR-151a-3p	v1111_306	1	1	1	1
hsa-miR-550a-3-5p	v1111_306	1	1	1	1
hsa-miR-340-5p	v1111_306	1	1	1	1
hsa-miR-222-3p	v1111_306	1	1	1	1
hsa-miR-1301-3p	v1111_306	1	1	1	1
novel_4	v1111_306	1	1	1	1
novel_5	v1111_306	1	1	1	1
hsa-miR-142-3p	v1111_306	1	1	1	1
hsa-miR-30c-2-3p	v1111_306	1	1	1	1
hsa-miR-504-5p	v1111_306	1	1	1	1
hsa-miR-323b-3p	v1111_306	1	1	1	1
hsa-let-7a-5p	v1111_306	1	1	1	1
hsa-miR-378a-3p	v1111_306	1	1	1	1
hsa-miR-95-3p	v1111_306	1	1	1	1
hsa-miR-146b-3p	v1111_306	1	1	1	1
hsa-miR-155-5p	v1111_306	1	1	1	1
hsa-miR-125b-1-3p	v1111_306	1	1	1	1
hsa-miR-3120-5p	v1111_306	1	1	1	1
hsa-miR-548p	v1111_306	1	1	1	1
hsa-miR-9-5p	v1111_306	1	1	1	1
hsa-miR-197-3p	v1111_306	1	1	1	1
hsa-miR-3690	v1111_306	1	1	1	1
hsa-miR-149-5p	v1111_306	1	1	1	1
hsa-miR-1-3p	v1111_306	1	1	1	1
hsa-miR-141-3p	v1111_306	1	1	1	1
hsa-miR-191-5p	v1111_306	1	1	1	1
hsa-miR-330-5p	v1111_306	1	1	1	1
hsa-miR-550a-5p	v1111_306	1	1	1	1
hsa-miR-135b-5p	v1111_306	1	1	1	1
hsa-miR-371a-5p	v1111_306	1	1	1	1
hsa-miR-92b-5p	v1111_306	1	1	1	1
hsa-miR-181b-5p	v1111_306	1	1	1	1
hsa-miR-128-3p	v1111_306	1	1	1	1
hsa-miR-451a	v1111_306	1	1	1	1
hsa-miR-1255a	v1111_306	1	1	1	1
hsa-miR-345-5p	v1111_306	1	1	1	1
hsa-miR-106a-5p	v1111_306	1	1	1	1
hsa-miR-942-5p	v1110_17	1	1	1	0
hsa-miR-574-3p	v1110_17	1	1	1	0
hsa-miR-410-3p	v1110_17	1	1	1	0
hsa-miR-193b-3p	v1110_17	1	1	1	0
hsa-miR-212-5p	v1110_17	1	1	1	0
hsa-miR-1468-5p	v1110_17	1	1	1	0
hsa-miR-6516-5p	v1110_17	1	1	1	0
hsa-miR-25-5p	v1110_17	1	1	1	0
hsa-miR-369-3p	v1110_17	1	1	1	0
hsa-miR-124-3p	v1110_17	1	1	1	0
hsa-miR-550b-3p	v1110_17	1	1	1	0
hsa-miR-766-5p	v1110_17	1	1	1	0
hsa-miR-3074-3p	v1110_17	1	1	1	0
hsa-miR-628-3p	v1110_17	1	1	1	0
hsa-miR-651-5p	v1110_17	1	1	1	0
hsa-miR-4488	v1110_17	1	1	1	0
hsa-miR-3059-5p	v1110_17	1	1	1	0
hsa-miR-4677-3p	v1100_12	1	1	0	0
hsa-miR-6779-5p	v1100_12	1	1	0	0
hsa-miR-503-5p	v1100_12	1	1	0	0
hsa-miR-6818-3p	v1100_12	1	1	0	0
hsa-miR-1306-5p	v1100_12	1	1	0	0
hsa-miR-181b-3p	v1100_12	1	1	0	0
hsa-miR-874-3p	v1100_12	1	1	0	0
hsa-miR-636	v1100_12	1	1	0	0
hsa-miR-212-3p	v1100_12	1	1	0	0
hsa-miR-5009-5p	v1100_12	1	1	0	0
hsa-miR-137-3p	v1100_12	1	1	0	0
hsa-miR-19a-3p	v1100_12	1	1	0	0
hsa-miR-548bc	v1101_16	1	1	0	1
hsa-miR-1306-3p	v1101_16	1	1	0	1
hsa-miR-6815-5p	v1101_16	1	1	0	1
hsa-miR-130a-3p	v1101_16	1	1	0	1
hsa-miR-4732-3p	v1101_16	1	1	0	1
hsa-miR-372-3p	v1101_16	1	1	0	1
hsa-miR-502-3p	v1101_16	1	1	0	1
hsa-miR-548f-5p	v1101_16	1	1	0	1
hsa-miR-105-5p	v1101_16	1	1	0	1
hsa-miR-7974	v1101_16	1	1	0	1
hsa-miR-4664-3p	v1101_16	1	1	0	1
hsa-miR-3064-5p	v1101_16	1	1	0	1
hsa-miR-619-5p	v1101_16	1	1	0	1
hsa-miR-144-3p	v1101_16	1	1	0	1
hsa-miR-129-2-3p	v1101_16	1	1	0	1
hsa-miR-3609	v1101_16	1	1	0	1
hsa-miR-1343-3p	v1010_15	1	0	1	0
hsa-miR-1298-5p	v1010_15	1	0	1	0
hsa-miR-4732-5p	v1010_15	1	0	1	0
hsa-miR-3934-5p	v1010_15	1	0	1	0
hsa-miR-3180	v1010_15	1	0	1	0
hsa-miR-6866-5p	v1010_15	1	0	1	0
hsa-miR-7151-5p	v1010_15	1	0	1	0
hsa-miR-3180-3p	v1010_15	1	0	1	0
novel_22	v1010_15	1	0	1	0
hsa-miR-32-3p	v1010_15	1	0	1	0
hsa-miR-30b-3p	v1010_15	1	0	1	0
hsa-miR-3138	v1010_15	1	0	1	0
hsa-miR-5193	v1010_15	1	0	1	0
hsa-miR-937-3p	v1010_15	1	0	1	0
hsa-miR-3176	v1010_15	1	0	1	0
hsa-miR-3065-3p	v1011_20	1	0	1	1
hsa-miR-30c-1-3p	v1011_20	1	0	1	1
hsa-miR-320d	v1011_20	1	0	1	1
hsa-miR-31-5p	v1011_20	1	0	1	1
hsa-miR-26b-3p	v1011_20	1	0	1	1
hsa-miR-10a-3p	v1011_20	1	0	1	1
hsa-miR-487b-3p	v1011_20	1	0	1	1
hsa-let-7f-1-3p	v1011_20	1	0	1	1
hsa-miR-200b-5p	v1011_20	1	0	1	1
hsa-miR-133b	v1011_20	1	0	1	1
hsa-miR-5189-3p	v1011_20	1	0	1	1
hsa-miR-1278	v1011_20	1	0	1	1
hsa-miR-338-5p	v1011_20	1	0	1	1
hsa-miR-326	v1011_20	1	0	1	1
hsa-miR-1271-5p	v1011_20	1	0	1	1
hsa-miR-454-3p	v1011_20	1	0	1	1
hsa-miR-4665-5p	v1011_20	1	0	1	1
hsa-miR-409-5p	v1011_20	1	0	1	1
hsa-miR-3177-3p	v1011_20	1	0	1	1
hsa-miR-135a-5p	v1011_20	1	0	1	1
hsa-miR-127-5p	v1001_11	1	0	0	1
hsa-miR-548f-3p	v1001_11	1	0	0	1
hsa-miR-365b-5p	v1001_11	1	0	0	1
hsa-miR-15a-5p	v1001_11	1	0	0	1
hsa-miR-873-5p	v1001_11	1	0	0	1
hsa-miR-210-3p	v1001_11	1	0	0	1
hsa-miR-581	v1001_11	1	0	0	1
hsa-miR-129-1-3p	v1001_11	1	0	0	1
hsa-miR-499a-5p	v1001_11	1	0	0	1
hsa-miR-499b-3p	v1001_11	1	0	0	1
hsa-miR-1269b	v1001_11	1	0	0	1
hsa-miR-6864-5p	v1000_41	1	0	0	0
hsa-miR-6858-3p	v1000_41	1	0	0	0
hsa-miR-3202	v1000_41	1	0	0	0
hsa-miR-124-5p	v1000_41	1	0	0	0
hsa-miR-449a	v1000_41	1	0	0	0
hsa-miR-590-3p	v1000_41	1	0	0	0
hsa-miR-7703	v1000_41	1	0	0	0
hsa-miR-4683	v1000_41	1	0	0	0
hsa-miR-708-5p	v1000_41	1	0	0	0
hsa-let-7i-3p	v1000_41	1	0	0	0
hsa-miR-885-5p	v1000_41	1	0	0	0
hsa-miR-324-5p	v1000_41	1	0	0	0
hsa-miR-490-3p	v1000_41	1	0	0	0
hsa-miR-6766-5p	v1000_41	1	0	0	0
hsa-miR-4999-5p	v1000_41	1	0	0	0
hsa-miR-6780a-3p	v1000_41	1	0	0	0
hsa-miR-6752-5p	v1000_41	1	0	0	0
hsa-miR-93-3p	v1000_41	1	0	0	0
hsa-miR-4646-5p	v1000_41	1	0	0	0
hsa-miR-6747-3p	v1000_41	1	0	0	0
hsa-miR-29a-5p	v1000_41	1	0	0	0
hsa-miR-496	v1000_41	1	0	0	0
hsa-miR-10395-3p	v1000_41	1	0	0	0
hsa-miR-6777-5p	v1000_41	1	0	0	0
hsa-miR-6783-3p	v1000_41	1	0	0	0
hsa-miR-550a-3p	v1000_41	1	0	0	0
hsa-miR-514a-3p	v1000_41	1	0	0	0
hsa-miR-610	v1000_41	1	0	0	0
hsa-miR-4521	v1000_41	1	0	0	0
hsa-miR-1914-5p	v1000_41	1	0	0	0
hsa-miR-3164	v1000_41	1	0	0	0
hsa-miR-4800-3p	v1000_41	1	0	0	0
hsa-miR-130b-3p	v1000_41	1	0	0	0
hsa-miR-152-5p	v1000_41	1	0	0	0
hsa-miR-550b-2-5p	v1000_41	1	0	0	0
hsa-miR-513a-5p	v1000_41	1	0	0	0
hsa-miR-324-3p	v1000_41	1	0	0	0
hsa-miR-6826-5p	v1000_41	1	0	0	0
hsa-miR-6733-5p	v1000_41	1	0	0	0
hsa-miR-4761-3p	v1000_41	1	0	0	0
hsa-miR-548q	v1000_41	1	0	0	0
