# Supplementary material for: Molecular detection of exosomal miRNAs of blood serum for prognosis of colorectal cancer
Source: Sci Rep. 2024 Apr 17;14:8902. doi: 10.1038/s41598-024-58536-3 (PMC11024162; doi:10.1038/s41598-024-58536-3)
Supplement: Supplementary file 7 — Supplementary Information 7. [file 41598_2024_58536_MOESM7_ESM.xlsx]

## Sheet: Sheet1
differently expressed exosomal miRNAs (DEEMs)
Top 12 regulated miRNAs in CRC compared with control. A- F: miRNAs let-7a-5p, let-7c-5p, let-7f-5p, miR-423-5p, and miR-3184-5p, respectively, showed a high level of expression only in CRC stages II.
miRNAs	HE	CRC II	CRC III	CRC IV
miR-30a-5p	3870.63	1308.83	789.733	1088.93
miR-30a-5p	2353.56	1210.1	1599.05	987.548
miR-30a-5p	2189.82	1507.63	2207.9	2170.34
miR-99b-5p	3870.63	5840.89	3883.94	1910.62
miR-99b-5p	2898.04	5512.66	3630.55	1896.38
miR-99b-5p	4106.91	3176.78	2909.83	2139.34
miR-3184-5p	3424.02	5176.71	4149.34	1651.35
miR-3184-5p	1651.01	5709.17	4736.81	2404.47
miR-3184-5p	4219.21	3849.83	3560.72	3240.01
miR-423-5p	33086.5	36123	37806.9	31359.7
miR-423-5p	30561.2	40243.5	43184.4	29626.4
miR-423-5p	27809.9	34231.2	26992.5	20044.6
miR-584-5p	837.396	729.297	1501.79	765.843
miR-584-5p	333.714	992.9	844.781	407.9
miR-584-5p	256.682	760.543	1110.33	201.532
miR-150-5p	576.873	270.231	77.6787	203.427
miR-150-5p	544.481	82.7416	20.1138	436.525
miR-150-5p	1275.39	309.602	395.635	248.039
miR-204-5p	130.262	16.279	16.1831	3.98877
miR-204-5p	52.6917	0	80.4554	0
miR-204-5p	144.383	13.4609	165.912	0
miR-26b-5p	837.396	397.207	595.537	989.214
miR-26b-5p	1510.49	346.481	392.22	515.243
miR-26b-5p	1227.26	444.211	638.121	837.131
let-7f-5p	42204.8	56992.6	46157.3	47917.1
let-7f-5p	44471.8	56941.8	55474	43387.7
let-7f-5p	33633.3	43344.2	43302.9	13905.7
let-7a-5p	17027.1	27019.8	19073.4	14044.5
let-7a-5p	15684.6	18394.5	21572.1	17840.3
let-7a-5p	16604.1	20211.6	16055.1	5565.37
let-7c-5p	1284.01	3083.23	1356.14	466.686
let-7c-5p	1053.83	1272.15	1759.96	1495.63
let-7c-5p	1532.07	1945.11	1608.07	1782.78
let-7d-3p	1470.1	1722.31	1456.48	534.495
let-7d-3p	1791.52	2864.93	1729.79	694.146
let-7d-3p	1668.43	2019.14	1557.02	1596.75
